# Supplementary material for: SaRCC1, a Regulator of Chromosome Condensation 1 (RCC1) Family Protein Gene from Spartina alterniflora, Negatively Regulates Salinity Stress Tolerance in Transgenic Arabidopsis
Source: Int J Mol Sci. 2022 Jul 25;23(15):8172. doi: 10.3390/ijms23158172 (PMC9332369; doi:10.3390/ijms23158172)
Supplement: Supplementary file 1 [file ijms-23-08172-s001.zip]

Archive with 1 entries (1 files):
- ijms-1748898-supplementary.pdf
